# Supplementary material for: The Diagnostic Value of ACSL1, ACSL4, and ACSL5 and the Clinical Potential of an ACSL Inhibitor in Non-Small-Cell Lung Cancer
Source: Cancers (Basel). 2024 Mar 16;16(6):1170. doi: 10.3390/cancers16061170 (PMC10969076; doi:10.3390/cancers16061170)
Supplement: Supplementary file 1 [file cancers-16-01170-s001.zip]

Archive with 10 entries (10 files):
- Figure S1.TIF
- Figure S2.TIF
- Figure S3.tif
- Figure S4.tif
- Figure S5.tif
- Figure S6.TIF
- Figure S7.TIF
- Figure S8.jpg
- Figure S9.jpg
- Table S1-S4.xlsx
