# Supplementary material for: The Diagnostic Value of ACSL1, ACSL4, and ACSL5 and the Clinical Potential of an ACSL Inhibitor in Non-Small-Cell Lung Cancer
Source: Cancers (Basel). 2024 Mar 16;16(6):1170. doi: 10.3390/cancers16061170 (PMC10969076; doi:10.3390/cancers16061170)
Supplement: Supplementary file 1 [file cancers-16-01170-s001.zip › Table S1-S4.xlsx]

## Sheet: Table S1
Table S1. Sequences of qPCR primers
Gene	Sequence (5'-3')	Location	Product size
GAPDH-F	5′-GACAGTCAGCCGCATCTTCT-3′		127bp
GAPDH-R	5′-TTAAAAGCAGCCCTGGTGAC-3′
ACSL1-F	5′-AAGTACAGTCGAGCCTGGGC-3′	Exon13-Exon14	136bp
ACSL1-R	5′-GTGCACTCTGTCTGTCCGTAT-3′	Exon15
ACSL3-F	5′-CAGAACTAGGAGAGGAAGAT-3′	Exon8-Exon9	135bp
ACSL3-R	5′-ACTGATCTGCTAAAGTCTGTG-3′	Exon10
ACSL4-F	5′-TGGCAAGAAGGCGGTTATAC-3′	Exon12-Exon13	169bp
ACSL4-R	5′-CTCCAATATCACCAGTGCAA-3′	Exon13
ACSL5-F	5′-TGTGGAGCATGCTTATGAGC-3′	Exon10-Exon11	163bp
ACSL5-R	5′-AGTCTTCATGTCGTCAGCCA-3′	Exon12
ACSL6-F	5′-AGATTCAGGCCAGTCTTGGT-3′	Exon13-Exon14	146bp
ACSL6-R	5′-GTACATCCAGCTGTGCACT-3′	Exon15
F: forward; R: reverse

## Sheet: Table S2
Table S2. Antibodies used for Western blot (WB) and immunohistochemistry (IHC)
Name	Host	Company	Dilution
ACSL1: 13989-1-AP	Rabbit	Proteintech, Planegg-Martinsried, Germany	1:2500 (WB); 1:400 (IHC)
ACSL3: sc-166374	Mouse	Santa Cruz Biotechnology, Heidelberg, Europe	1:1000 (WB); 1:200 (IHC)
ACSL4: sc-365230	Mouse	Santa Cruz Biotechnology, Heidelberg, Europe	1:1000 (WB); 1:200 (IHC)
ACSL5: sc-365478	Mouse	Santa Cruz Biotechnology, Heidelberg, Europe	1:1000 (WB); 1:25 (IHC)
ACSL6: PA5-30465	Rabbit	Invitrogen GmbH, Darmstadt, Germany	1:2000 (WB); 1:300 (IHC)
Ki67: MIB-1	Mouse	Agilent Dako, Santa Clara, CA	Ready to use (IHC)
GAPDH: sc-32233	Mouse	Santa Cruz Biotechnology, Heidelberg, Europe	1:1000 (WB)
KPL HRP-Labeled antibody to mouse IgG (H+L)		SeraCare Life Sciences Inc., Milford, Mass USA	1:2000 (WB)
KPL HRP-Labeled antibody to Rabbit IgG (H+L)		SeraCare Life Sciences Inc., Milford, Mass USA	1:2000 (WB)

## Sheet: Table S3
Table S3. Primary antibodies for multiplex immnofluorescence (mIF)
Position	Antibody	Host	Company	Antigen retrival (pH)	Dilution	Incubation (min)	TSA dye
Panel 1
1	ACSL1: 13989-1-AP	Rabbit	Proteintech, Planegg-Martinsried, Germany	9	1:100	60	Opal 570
2	ACSL3: sc-166374	Mouse	Santa Cruz Biotechnology, Heidelberg, Europe	6	1:100	60	Opal 520
3	SFPC: PA5-102493	Rabbit	Invitrogen GmbH, Darmstadt, Germany	6	1:50	60	Opal 620
4	Cytokeratin (AE1/AE3): GA053	Mouse	Dako North America, Inc., Carpinteria, CA USA	6	1:30	60	Opal 690
5	Spectral DAPI		Perkin Elmer opal 7-color kit, Rodgau, Germany		2 drops	5	NA
Panel 2
1	ACSL4: sc-365230	Mouse	Santa Cruz Biotechnology, Heidelberg, Europe	9	1:100	60	Opal 570
2	ACSL5: sc-365478	Mouse	Santa Cruz Biotechnology, Heidelberg, Europe	6	1:50	60	Opal 520
3	SFPC: PA5-102493	Rabbit	Invitrogen GmbH, Darmstadt, Germany	6	1:50	60	Opal 620
4	Cytokeratin (AE1/AE3): GA053	Mouse	Dako North America, Inc., Carpinteria, CA USA	6	1:30	60	Opal 690
5	Spectral DAPI		Perkin Elmer opal 7-color kit, Rodgau, Germany		2 drops	5	NA
Panel 3
1	ACSL6: PA5-30465	Rabbit	Invitrogen GmbH, Darmstadt, Germany	9	1:300	60	Opal 570
2	SFPC: PA5-102493	Rabbit	Invitrogen GmbH, Darmstadt, Germany	6	1:50	60	Opal 520
3	Cytokeratin (AE1/AE3): GA053	Mouse	Dako North America, Inc., Carpinteria, CA USA	6	1:30	60	Opal 690
4	Spectral DAPI		Perkin Elmer opal 7-color kit, Rodgau, Germany		2 drops	5	NA

## Sheet: Table S4
Table S4. Association between the protein expression of ACSL6 and clinicopathological parameters in primary lung tumors
		Sample number	ACSL6		p-value
			0-1	2-3
Type	ADC	79	12	32	0,182
	SCC		5	30
Gender	Male	90	15	54	0,055
	Female		9	12
Age	<60	90	6	26	0,207
	>=60		18	40
pT	1-2	86	20	56	0,439
	3-4		1	9
pN	0-1	84	13	46	0,844
	2-4		6	19
pM	0	90	22	60	1
	1-3		2	6
Grade	1-2	90	12	36	0,702
	3-4		12	30
Type	Sample number	Grade	ACSL6		p-value
			0-1	2-3
ADC	44	1-2	7	17	0.757
		3-4	5	15
SCC	35	1-2	3	18	1
		3-4	2	12
